# Supplementary material for: Specialized shuttle proteins recognize Type IX secretion signals and target effectors to their final destinations in Flavobacterium johnsoniae
Source: Commun Biol. 2025 Nov 14;8:1566. doi: 10.1038/s42003-025-08926-8 (PMC12618676; doi:10.1038/s42003-025-08926-8)
Supplement: Supplementary file 3 — Supplementary Data [file 42003_2025_8926_MOESM3_ESM.xlsx]

## Sheet: AmyB
Protein	LFQ Ratio
AmyB	4489
SprA	2696.5
PorV	2520.07
Fjoh_2400	94.4606
Fjoh_1472	26.2305
Fjoh_2461	22.2598
Ppi	15.4365
SecDF	11.2887
RplO	9.33413
Fjoh_1415	8.69743

## Sheet: RemA
Protein	LFQ Ratio
RemA	1206.61
PorV	519.029
SprA	117.449
Fjoh_1577	12.8027
Fjoh_1190	7.55637
Fjoh_1422	4.54926
SprF	4.31905
Fjoh_2360	4.22196
Fjoh_1415	4.19245
Fjoh_4024	3.99407

## Sheet: SprB
Protein	LFQ Ratio
SprF	5504.16
Fjoh_1410	184.103
SprA	84.9862
Fjoh_5007	82.7666
GlmS	56.3927
Fjoh_0492	39.9504
Fbp	36.988
Fjoh_1327	31.7255
Fjoh_1415	30.7321
EttA	30.2992
SprB	2.01945

## Sheet: Fjoh_3952
Protein	LFQ Ratio
Fjoh_3952	1.51417e+06
Fjoh_3951	294746
SprA	284.85
Fjoh_0764	76.774
Fjoh_1874	67.4215
Fjoh_2461	43.959
Fjoh_2960	35.1165
Fjoh_0092	22.5114
Fjoh_0093	18.2278
Fjoh_3180	17.4182

## Sheet: Fjoh_1123
Protein	LFQ Ratio
Fjoh_1677	190860
Fjoh_1123	37223.7
Fjoh_2461	496.508
Fjoh_0521	42.4691
Fjoh_2353	35.0814
Fjoh_3952	25.4572
Fjoh_3288	23.2165
IcmF	15.9795
Fjoh_2150	14.8948
Fjoh_4336	13.649

## Sheet: Fjoh_1720
Protein	LFQ Ratio
Fjoh_1720	3337.21
Fjoh_1677	1627.4
Fjoh_0521	1224.86
Fjoh_2461	126.51
Fjoh_1328	13.5818
Fjoh_1430	9.21473
GldB	7.8364
RecA	6.09588
Fjoh_0860	5.81959
Fjoh_2353	5.56508

## Sheet: Fjoh_4934
Protein	LFQ Ratio
Fjoh_1677	5223.85
Fjoh_4934	1819.62
Fjoh_0213	990.604
Fjoh_1302	245.326
Fjoh_4167	193.96
Fjoh_1415	112.134
Fjoh_4803	80.2931
Fjoh_2368	77.3136
secDF	70.6355
Fjoh_1339	69.3721
